# Supplementary material for: Caregiver Perspectives on Patient Participation in Biological Pediatric Cancer Research
Source: Children (Basel). 2022 Jun 16;9(6):901. doi: 10.3390/children9060901 (PMC9221797; doi:10.3390/children9060901)
Supplement: Supplementary file 1 [file children-09-00901-s001.zip]

Archive with 1 entries (1 files):
- children-1744609-supplementary.pdf
